# Supplementary material for: UHPLC-MS Phytochemical Profiling and Insight into Bioactivity of Rabelera holostea (Greater Stitchwort) Extract
Source: Molecules. 2023 Jan 28;28(3):1274. doi: 10.3390/molecules28031274 (PMC9921532; doi:10.3390/molecules28031274)
Supplement: Supplementary file 1 [file molecules-28-01274-s001.zip]

Archive with 1 entries (1 files):
- molecules-2157459-supplementary.pdf
